# Supplementary material for: Dysregulated microRNAs in blood correlate with central nervous system neuropathology of prion disease
Source: Vet Res. 2025 Jul 1;56:132. doi: 10.1186/s13567-025-01566-0 (PMC12220440; doi:10.1186/s13567-025-01566-0)
Supplement: Supplementary file 5 — Additional file 5. Novel significantly dysregulated miRNAs in blood from preclinical scrapie sheep compared with healthy sheep. [file 13567_2025_1566_MOESM5_ESM.xlsx]

## Sheet: Novel_Preclinical vs healthy
Additional file 5. Novel significantly dysregulated miRNAs in blood from preclinical scrapie sheep compared to healthy sheep.
miRNA_coordinates	Log2FC1	p-value	adj p-value2	Counts_PC3	Counts_H3	Precursor sequence
chr7:84925230-84925271	-1.74	3.01e-05	0.02	24 ± 11	81 ± 63	CGCGACCTCGGAGCCGACTCCCGGCCTGGAGTCGCCTCGGC
1Log2FC: log2 fold change.
2adj p-value: adjusted p-value using Benjamini-Hochberg false discovery rate correction.
3Counts: median small RNA sequencing read counts in all samples in each group (PC: preclinical stage, H: healthy controls) ± interquartile range.
