# Supplementary material for: Dysregulated microRNAs in blood correlate with central nervous system neuropathology of prion disease
Source: Vet Res. 2025 Jul 1;56:132. doi: 10.1186/s13567-025-01566-0 (PMC12220440; doi:10.1186/s13567-025-01566-0)
Supplement: Supplementary file 7 — Additional file 7. Novel significantly dysregulated miRNAs in blood from clinical scrapie sheep compared with healthy sheep. [file 13567_2025_1566_MOESM7_ESM.xlsx]

## Sheet: Novel_Clinical vs healthy
Additional file 7. Novel significantly dysregulated miRNAs in blood from clinical scrapie sheep compared to healthy sheep.
	miRNA_coordinates	Log2FC1	p-value	adj p-value2	Counts_C3	Counts_H3	Precursor sequence
Upregulated miRNAs	chr11:19829520-19829562	1.91153	1.15159e-05	0.000426728	98 ± 60	41 ± 21	GAACCGTTACCATTACTAAACTCAGTAATGGTAACGGTTTCC
	chr20:2921614-2921660	1.09098	1.81097e-05	0.000575199	282 ± 125	176 ± 52	AGAGATCTGTCCTGCTACCAGTCTATGCTGGTTTCAGGACAGATCT
	chr7:70805292-70805351	2.34967	7.21744e-05	0.00120841	4 ± 6	2 ± 2	AACAGAAAGTGACGAAGATGTCAGTTGGGAAGCAGTTGACATCTCAGTCACTTTCTGTT
	chr3:161677142-161677201	1.13823	0.000299855	0.00344833	40 ± 13	21 ± 7	tcggacacgactgagcgacttcactatgtgcttagtcactcagtcgtgcccgaatTACT
	chr2:117114221-117114285	2.03909	0.0014362	0.0110109	10 ± 19	7 ± 9	ACAAAAAGTccgttcagatttttccataagatgctaCAGGGAAACtggaacgaactttttggcc
	chr7:64149520-64149592	0.813103	0.00186825	0.0135448	5265 ± 2521	3176 ± 1889	CAGGAACTGCCTTAGGCTCTGCTCCCCTGTACTTTCCCACTGAACCTGACCCAGGAACTGCCTTTCTCTCCC
	chr12:59272811-59272874	1.35482	0.00206799	0.0148317	6 ± 3	2 ± 2	AAGAGGGTAACTATACAGTGAAGGTAGCATCTACCATATTTCACTGTATAGTTACCCTCTTTC
	chr18:59010084-59010146	1.07635	0.0021265	0.0150891	10 ± 8	6 ± 3	TGTAGCAGTACTGAAGTGTCCAACAGAAACCACTTCATCTGTTAAACAATATCTGACTGCCA
	chr4:95000296-95000353	1.16905	0.0039984	0.0229318	9 ± 6	4 ± 4	AACGAATCAGACACGAGTTTGAGGATCAGGAAGGAATCAAACTCGTGTCTGATTCGT
	chr21:12306127-12306187	1.1318	0.00489205	0.0274202	16 ± 2	5 ± 8	TGAGAGACATGATCTTGTTTTGTTCAACTCAGACTCCAAAACAAGATCACGCCTCTCAGA
	chrX:55370862-55370905	1.43405	0.00690181	0.0343545	16 ± 10	10 ± 8	GAGGCATTGCCAACTATGTGTCACTCAGTAATGGTAACTTGCT
	chr4:95000297-95000354	0.953932	0.00904945	0.0425069	10 ± 5	6 ± 4	ACGAATCAGACACGAGTTTGAGGATCAGGAAGGAATCAAACTCGTGTCTGATTCGTT
Downregulated miRNAs	chr13:3275445-3275501	-1.63424	8.39678e-08	1.12013e-05	48 ± 26	123 ± 52	ACAGCGGGAGGAGGTGATGGGTGAGGAGGGGTCTCGCCGCCTCCTTCCCTCTgtcc
	chr18:62816885-62816923	-0.918728	1.15129e-05	0.000426728	33 ± 8	57 ± 26	CCCCATCGCCCTGAGCACCCGGGCAGCTCAGGACAGGG
	chr5:10499937-10499990	-0.839571	2.97625e-05	0.000763523	120 ± 35	219 ± 61	ggaggcagggggtggtCAGTGCCAGTGCCCTGACCTCTGACCTTTGCCTCCCA
	chr4:113023047-113023106	-0.886875	4.19977e-05	0.000933749	24 ± 9	47 ± 13	TGTGGGGAAAGCAGGACGAGGCTTACTGGGATGCAGACCCTCACTCCTGCTTTCCCCGG
	chrX:99166657-99166713	-2.39651	4.14983e-05	0.000933749	1 ± 2	6 ± 3	CCAAGGAGGGGCAGACGGAGCGCCTCTAGGAAGCTGGCGCTCAATCTCTCCCCCTC
	chr5:41501808-41501864	-1.23694	5.62457e-05	0.00107188	32 ± 17	69 ± 39	ggaggtggggagagcaaGGAGTAGACTGCCAGCTCgcctccgcccccgccccacct
	chr21:44492717-44492782	-1.1289	6.11865e-05	0.00110301	7 ± 3	15 ± 6	TGGCTGCCACCTCTCCACCCGGAGTCTTACTGGCTGGAGGCCAGGTGGAGACCCTGGCTGCCCTG
	chr17:70564882-70564973	-0.993829	7.24686e-05	0.00120841	32 ± 11	57 ± 44	CGGGGAGAGGGACACACGCCGGAGGcgacgccgccgccgccggcgcgAGGCGGGGCGGCGGGGCGCTCCCCCCGGACGCGTCTCCCTTCCc
	chr5:40564282-40564342	-0.815031	9.05185e-05	0.00140409	33 ± 11	60 ± 26	TCTGAGGGGCAGCCCGGGAGGACAGCACCATAAGCCCCATGCTCCATCGGGACCACCTGA
	chr5:10837721-10837788	-2.32452	0.000155834	0.00221152	0 ± 2	5 ± 4	CCGAGGGCCAGGGCTGCGTGGAGTGGCCTGGACTGGCCTGAGCCACTCCATCCCCTGTCCCTCCTGC
	chr20:26594425-26594496	-1.06897	0.000164578	0.00228695	17 ± 7	37 ± 16	GGGGTGAGGGGAGAGGCATTGGGGTCTAGGTGGGGAGATGTCCTCACAGGCCTTCCCTGCCCTGACCTCGC
	chr24:3472200-3472267	-1.15421	0.000216742	0.00293196	8 ± 7	23 ± 7	tgagggcaggagggacgAGTCAGGGACCCCAACTGTTGATGTCTCACGAGTCTCCCCCTCcagccca
	chr3:132171866-132171924	-1.2993	0.000235577	0.00308098	221 ± 258	463 ± 296	ccccccccccccccccccccccccccccgcgggGGGGGAGAGGCGGGCCGGGGTGGGA
	chr3:221158066-221158122	-1.16478	0.000277093	0.00324247	71 ± 60	126 ± 50	GGTGGGGCGGCCGGGGGGAGAGGGGCGACCCTCCCCGCCCCTTTCTCCCTCCGcct
	chr2:246333191-246333255	-1.24052	0.000309678	0.00350094	50 ± 28	117 ± 82	CTCGGGCAGAGCTGGTGGGGCCACACTGATGACGATGCTCTCTGGCCCCCCGGCGCTGCCCTCC
	chr1:148693-148742	-0.868173	0.00032778	0.00358409	269 ± 85	575 ± 239	GCAGGAAGGCAGGGAAAGGCAGTGCACCAGTGCCCATCCCTGCACTCCT
	chr24:1972027-1972092	-0.918006	0.000360553	0.00387885	11 ± 4	18 ± 13	GGAGGGGTCGGGGTGCATGGCCGGGGCTGGGGCTGCAGCTCTGCTCTGACCTCTGCTCACTCCCG
	chrX:3845349-3845428	-1.11412	0.000415817	0.0043626	113 ± 99	216 ± 97	CACCCGCCCTCCCTCCGCCCCTGCCGCCGTCCCCCCGTCCGCctcggcgggcggcgggcggcggggggTCGCGGGTGGG
	chr1:102781791-102781866	-0.844116	0.00056352	0.00560997	214 ± 80	341 ± 98	CCTGGCAGGGGCAGAAGGGCAGTCAGGTGGGCCCCGCGGAGCCCAGACCCCTGACCACACTCCACACACCCACCT
	chr13:74070905-74070963	-1.41592	0.000651299	0.00620595	10 ± 8	28 ± 13	ACGGGGAGGGACAGCAGGGCAGGGAAGCCAAGATCCTGACCCTCTGTGCCCCCCCTCC
	chr2:24078004-24078066	-1.35508	0.00103754	0.0091058	2 ± 2	6 ± 2	GAAGGGGACGGTCCTGGGAGGGAGCTCCAAGCCTCAGGCCACTCTCCCAGATCACAGTCCCA
	chr9:13624523-13624581	-1.04702	0.0011204	0.0094596	7 ± 5	14 ± 6	AGAGGCGGGGAGGGGATGGGACAGAACAAGCAGAATGACCCATCTTCCCCTCCTTCCA
	chr5:10821896-10821948	-1.14221	0.00116275	0.00957474	76 ± 57	146 ± 53	GTAGGGGGAAGGCTGAGGGCCCAGCTGCAGCTGACCCCGGCTCCCCTGCAGC
	chr5:49038003-49038072	-1.09958	0.00134873	0.0107095	11 ± 8	25 ± 11	GAGGAGAGAGAGGGGCTGAGCAAGCAACCTGGAGCCAAAGATATTGCTGCcactcctcccccctccccc
	chr20:49873109-49873182	-1.02453	0.00137309	0.0107747	10 ± 7	23 ± 19	CGGGGCAGCGCTGTGCAGGACTGTGTCCCCCAGCGGGGAGGGCGCTGGGGAGTCAGCCCTGAGCGGAGGGACC
	chr21:44561463-44561523	-1.11182	0.00232042	0.0162918	4 ± 4	10 ± 7	CTGCAGGAGGAGGGGCGGAATGGATGGGTGGGCGCCTCCAGGCCCGCCCCTGCCCCCTCT
	chr13:69707067-69707125	-0.879662	0.00258168	0.0172568	5 ± 3	9 ± 1	GCGGAGCGCAGGCGGAGGCCGGCCCTAGCTTCAGGCCTCAGGCCGCCGCCTGCCCTCT
	KQ726162.1:3468-3534	-1.57049	0.00344744	0.0210958	1 ± 1	4 ± 3	GCTGGGGAGAGGGCACACAGGGAGTTAGTGCTGCTGCCCATCCTCCCGTGTCTGCCCCTGCCACCT
	chr21:43298753-43298821	-0.911662	0.00378123	0.0227215	5 ± 4	11 ± 3	GAGGGAGGTGAGAGGTCCAGGTCAAGGGTCGTCTCCAGGCACCCCTGACCTGTGCCCACCTCTGCCCC
	chr19:57126109-57126173	-1.96347	0.00381691	0.022731	2 ± 1	6 ± 13	TCTGCCTCAGAACTCAGCACCTTTCCCCTTTCATCTTCATTACAGGAAAAGGAGCAGCCGGGCA
	chr5:10845446-10845500	-1.05693	0.00389916	0.0229318	4 ± 1	6 ± 6	AGGGAGGAGGGCTGCCTGGGCCTGCAGTGGCCTGACTCAGCCCTCTCTCCCAGA
	chr5:79156985-79157043	-1.15895	0.00402253	0.0229318	3 ± 3	8 ± 5	tcccccagctccgtCGCCCCGCCCCCGCTGGGTTGGGCGGCCGGGTCTGGGGCCGAGC
	chr14:54975808-54975874	-0.978643	0.00447754	0.0253095	6 ± 4	11 ± 9	TGGGGGCCAAGGAACAGAGAGTCAGGGATGGGAAGAAGACCTTCTacctgcccctcccctctcccc
	chr11:39840513-39840571	-1.00205	0.00546681	0.0294061	11 ± 9	21 ± 15	TGGCGGAGGGGTAGGAGGAGTTGGAATTCACATTTTTCCTCCCCTGCTCCTCCACAGA
	chr11:36006500-36006579	-0.826575	0.00583855	0.0304243	7 ± 3	12 ± 6	GAGGGCGAGGGCAGGCCAGCATTCAGTGCCGCAGCGCCCCTGCCCCAGCCGCAGCTGAGTGTCTGTGCCCTCGCCCCAC
	chr9:20795154-20795196	-1.02211	0.00604003	0.0312302	6 ± 1	14 ± 12	GGGAAGCTCAGCACAGGAAACCATGGAGTCCCTGTAAGGTTC
	chr24:36243127-36243195	-1.00431	0.00629584	0.0323025	159 ± 142	274 ± 140	AGGCTGTGGGGTGGAGCGCTGAGGGGGCACCAAGACACAGCGCTCCTGttgcctcccctcctcccagg
	chr14:52332729-52332786	-1.38102	0.00727964	0.0359668	5 ± 8	13 ± 18	gagggcaggggtggggggtgaagATCAGATGGGCCTTActccccctcacccctgccc
	chr2:311700-311748	-0.88775	0.00748239	0.036518	52 ± 18	90 ± 54	TCCCTACACGCCGCTCTTCCTATCTACGGGGGAGCGGGGCTAGGGTAA
	chr24:26440751-26440817	-1.09494	0.00750071	0.036518	3 ± 2	7 ± 4	ggcagggggtcacagagaggagAGGGGGTAAGGGCAGTGGCCACTCCTGTCCTCTGCTCCCCCCTG
	chr11:55225057-55225108	-1.04854	0.00764681	0.0369596	16 ± 13	40 ± 21	aggtggggggagggagcGCACGACGTGCGCgcgccctctccctcctccacc
	chr5:15626357-15626428	-1.38569	0.00797704	0.0380049	2 ± 1	4 ± 2	GgccggtggggggtgggggtcagggggcTCAGGGACAGAGGACGCCCGCTGACACCCAGCTCCCCACCTCC
	chr14:54835774-54835839	-1.61766	0.0097552	0.0445666	1 ± 1	4 ± 3	TGGGGTGTCATGGGGTGTTGGAGGGAGGGACCAGCCAGGCCCTCTGAgcccctctgtcaccccct
	chr5:41585602-41585663	-0.915549	0.0100627	0.0453503	6 ± 6	10 ± 4	CGGGGCGGGAGGAGGGCAGGACTGCACCCTGCGTGCCGCCCACGCGTCCTCTCGTCCCTCC
	chr17:17231522-17231578	-1.25176	0.0100088	0.0453503	7 ± 9	16 ± 6	gctggggggaggggaagaggagagaggccaCTGCGCtcactccccacctcccccca
	chr5:3679321-3679383	-0.820172	0.0102648	0.0459505	13 ± 5	21 ± 16	CCTGGCGACACGGGCAGAGGGCGGTGGCCGCTGaagccctctcccctctccccgggCCGCCA
	chr2:248011048-248011107	-1.06706	0.0104917	0.0460669	6 ± 6	10 ± 6	cccccccccccccccccccccccgggggcCGCCACTTCGGGGCGGGCAGGGGAGGAAGT
	chr24:1341265-1341358	-1.03599	0.0114648	0.0499804	28 ± 19	44 ± 46	CCGACGTCCCAATGCCCACCATCTGGGAACGGGAGCGGGCAGAGGGGGCAGGGGACCGAGGCGCCTGGCAGCACCCCCACCTCCTGGCCCCAC
1Log2FC: log2 fold change.
2adj p-value: adjusted p-value using Benjamini-Hochberg false discovery rate correction.
3Counts: median small RNA sequencing read counts in all samples in each group (C: clinical stage, H: healthy controls) ± interquartile range.
