# Supplementary material for: Dysregulated microRNAs in blood correlate with central nervous system neuropathology of prion disease
Source: Vet Res. 2025 Jul 1;56:132. doi: 10.1186/s13567-025-01566-0 (PMC12220440; doi:10.1186/s13567-025-01566-0)
Supplement: Supplementary file 9 — Additional file 9. High similarity of novel significantly dysregulated miRNAs to previously reported miRNAs in ruminant studies. [file 13567_2025_1566_MOESM9_ESM.xlsx]

## Sheet: RumimiR_novel miRNAs BLAST
Additional file 9. High similarities of novel significantly dysregulated miRNAs to previously reported miRNAs in ruminant studies.
miRNA_coordinates1	RumimiR_ID	E-value2	RumimiR_coordinates	RumimiR_sequence	Tissue studied
chr11:19829520-19829562	Rum-oar-05591	9e-08	chr11:19829538-19829560	AAACUCAGUAAUGGUAACGGUUU	Heart and lung
chr20:2921614-2921660	Rum-chi-01972	4e-07	chr23:45848036-45848057	AGAUCUGUCCUGAAACCAGCAU	Longissimus thoracis, rumen, mamary tissue, hair follicles and adipose tissue
chr7:70805292-70805351	Rum-oar-02065	2e-06	chr7:70805331-70805351	ACAUCUCAGUCACUUUCUGUU	Blood, ovary and testicular cells
chr3:161677142-161677201	Rum-oar-01194	1e-07	chr3:161677178-161677200	UCACUCAGUCGUGCCCGAAUUAC	Skin
chr2:117114221-117114285	Rum-oar-00707	1e-07	chr2:117114263-117114285	AAACUGGAACGAACUUUUUGGCC	Ovary and Longissimus dorci
chr7:64149520-64149592	Rum-oar-02052	4e-05	chr7:64149574-64149592	GGGAGAGAAAGGCAGUUCC	Longissimus dorci
chr12:59272811-59272874	Rum-chi-01325	1e-07	chr16:59857335-59857357	UCACUGUAUAGUUACCCUCUUUC	Hypothalamus, pituitary and ovary
chr18:59010084-59010146	Rum-oar-03855	1e-07	chr18:59010085-59010107	UUGGACACUUCAGUACUGCUACA	Ovary, adipose tissue, left ventricule tissue, lung, liver, kidney, pancreas, spleen, brain and Longissimus dorci
chr4:95000296-95000353	Rum-oar-01454	8e-06	chr4:95000297-95000316	AAACUCGUGUCUGAUUCGUU	Longissimus dorci and testicular cells
chr21:12306127-12306187	Rum-oar-04200	2e-06	chr21:12306166-12306186	AAACAAGAUCACGCCUCUCAG	Longissimus dorci
chr4:95000297-95000354	Rum-oar-01454	8e-06	chr4:95000298-95000317	ACGAAUCAGACACGAGUUUG	Longissimus dorci and testicular cells
chr5:10499937-10499990	Rum-oar-01555	1e-07	chr5:10499968-10499992	UGACCUCUGACCUUUGCCUCCCAGG	Ovary, heart, lung and adipose tissue
chr4:113023047-113023106	Rum-oar-01489	1e-07	chr4:113023084-113023106	CCGGGGAAAGCAGGAGUGAGGGU	Ovary, blood, adipose tissue and Longissimus dorci
chrX:99166657-99166713	Rum-chi-01062	0.0005	chr13:3739945-3739965	UGCGCUCCGUCUGCCCCUGCA	Blood
chr5:41501808-41501864	Rum-chi-03014	3e-08	chr7:66296824-66296848	CUACUCCUUGCUCUCCCCACCUCCC	Adipose tissue
chr5:10837721-10837788	Rum-chi-03029	2e-06	chr7:98181346-98181368	UCCAUCCCCUGUCCCUCCUGCAG	Adipose tissue
chr3:132171866-132171924	Rum-bta-01419	0.0005	chr14:3527925-3527942	UCCCACCCCGGCCCGCCG	Milk
chr3:221158066-221158122	Rum-oar-05119	2e-06	chr17:41997916-41997932	AGGGAGAAAGGGGCGGGGAGG	Ovary
chr2:246333191-246333255	Rum-oar-00861	1e-07	chr2:246333192-246333214	CUCGGGCAGAGCUGGUGGGGCCA	Longissimus dorci
chr1:102781791-102781866	Rum-chi-00252	7e-07	chr3:103657020-103657041	ACUGCCCUUCUGCCCCUGCCAG	Blood and adipose tissue
chr5:10821896-10821948	Rum-chi-03028	2e-06	chr7:98165400-98165420	UGACCCCGGCUCCCCUGCAGC	Adipose tissue
chr21:44561463-44561523	Rum-chi-03449	2e-06	chr29:46430080-46430101	AUUCCGCCCCUCCUCCUGCAGC	Adipose tissue
chr5:10845446-10845500	Rum-chi-03030	0.0005	chr7:98189045-98189065	CAAGGGAGGGCUGCCUGGGCC	Adipose tissue
chr14:54975808-54975874	Rum-oar-03321	1e-07	chr14:54975810-54975832	UGACUCUCUGUUCCUUGGCCCCC	Adipose tissue
chr11:39840513-39840571	Rum-oar-02730	3e-08	chr11:39840515-39840538	GGCGGAGGGGUAGGAGGAGUUGGA	Longissimus dorci
chr17:17231522-17231578	Rum-chi-01388	5e-07	chr17:53428665-53428686	CUCCUCUUCCCCUCCCCCCAGC	Mammary tissue
chr5:3679321-3679383	Rum-oar-01519	1e-07	chr5:3679135-3679157	CGCCCUCUGCCCGUGUCGCCAGG	Ovary
chr24:1341265-1341358	Rum-oar-04474	2e-07	chr24:1341302-1341324	UCGGUCCCCUGCCCCCUCUGCCC	Blood and ovary
1Genomic coordinates of the predicted novel miRNAs identified in the present study, further detailed in Additional file 7
2Expectation value obtained from the BLAST search using the RumimiR database. Lower E-values indicate higher sequence similarity; only E-values < 0.001 displayed as highly reliable matches
